# Supplementary material for: NASCarD (Nanopore Adaptive Sampling with Carrier DNA): A Rapid, PCR-Free Method for SARS-CoV-2 Whole-Genome Sequencing in Clinical Samples
Source: Pathogens. 2024 Jan 9;13(1):61. doi: 10.3390/pathogens13010061 (PMC10818518; doi:10.3390/pathogens13010061)
Supplement: Supplementary file 1 [file pathogens-13-00061-s001.zip]

Archive with 1 entries (1 files):
- pathogens-2807764-supplementary.pdf
